# Supplementary material for: N-N(+) Bond-Forming Intramolecular Cyclization of O-Tosyloxy β-Aminopropioamidoximes and Ion Exchange Reaction for the Synthesis of 2-Aminospiropyrazolilammonium Chlorides and Hexafluorophosphates
Source: Int J Mol Sci. 2023 Jul 11;24(14):11315. doi: 10.3390/ijms241411315 (PMC10379084; doi:10.3390/ijms241411315)
Supplement: Supplementary file 1 [file ijms-24-11315-s001.zip]

Archive with 1 entries (1 files):
- ijms-2455464-supplementary.pdf
